# Supplementary material for: Gastrointestinal microbiome of ARDS patients induces neuroinflammation and cognitive impairment in mice
Source: J Neuroinflammation. 2023 Jul 15;20:166. doi: 10.1186/s12974-023-02825-7 (PMC10349492; doi:10.1186/s12974-023-02825-7)
Supplement: Supplementary file 2 — Additional file 2: The significantly altered gut microbes between ARDS/CAP and CTRL subjects. [file 12974_2023_2825_MOESM2_ESM.xlsx]

## Sheet: Sheet1
Additional file 2: The significantly altered gut microbes between ARDS/CAP and CTRL subjects.
Taxonomy	ARDS/CAP vs. CTRL	Tax_detail
Candidatus_Nitrosotalea	UP	k__Archaea;p__Crenarchaeota;c__Nitrososphaeria;o__Nitrosotaleales;f__Nitrosotaleaceae;g__Candidatus_Nitrosotalea;
Methanobrevibacter	UP	k__Archaea;p__Euryarchaeota;c__Methanobacteria;o__Methanobacteriales;f__Methanobacteriaceae;g__Methanobrevibacter;
Granulicella	UP	k__Bacteria;p__Acidobacteriota;c__Acidobacteriae;o__Acidobacteriales;f__Acidobacteriaceae_(Subgroup_1);g__Granulicella;
Terracidiphilus	UP	k__Bacteria;p__Acidobacteriota;c__Acidobacteriae;o__Acidobacteriales;f__Acidobacteriaceae_(Subgroup_1);g__Terracidiphilus;
Candidatus_Koribacter	UP	k__Bacteria;p__Acidobacteriota;c__Acidobacteriae;o__Acidobacteriales;f__Koribacteraceae;g__Candidatus_Koribacter;
Bryobacter	UP	k__Bacteria;p__Acidobacteriota;c__Acidobacteriae;o__Bryobacterales;f__Bryobacteraceae;g__Bryobacter;
Subgroup_13	UP	k__Bacteria;p__Acidobacteriota;c__Acidobacteriae;o__Subgroup_13;f__Subgroup_13;g__Subgroup_13;
Subgroup_2	UP	k__Bacteria;p__Acidobacteriota;c__Acidobacteriae;o__Subgroup_2;f__Subgroup_2;g__Subgroup_2;
JGI_0001001-H03	UP	k__Bacteria;p__Acidobacteriota;c__Blastocatellia;o__Blastocatellales;f__Blastocatellaceae;g__JGI_0001001-H03;
IMCC26256	UP	k__Bacteria;p__Actinobacteriota;c__Acidimicrobiia;o__IMCC26256;f__IMCC26256;g__IMCC26256;
Corynebacterium	UP	k__Bacteria;p__Actinobacteriota;c__Actinobacteria;o__Corynebacteriales;f__Corynebacteriaceae;g__Corynebacterium;
Mycobacterium	UP	k__Bacteria;p__Actinobacteriota;c__Actinobacteria;o__Corynebacteriales;f__Mycobacteriaceae;g__Mycobacterium;
Gordonia	UP	k__Bacteria;p__Actinobacteriota;c__Actinobacteria;o__Corynebacteriales;f__Nocardiaceae;g__Gordonia;
Nocardia	UP	k__Bacteria;p__Actinobacteriota;c__Actinobacteria;o__Corynebacteriales;f__Nocardiaceae;g__Nocardia;
Acidothermus	UP	k__Bacteria;p__Actinobacteriota;c__Actinobacteria;o__Frankiales;f__Acidothermaceae;g__Acidothermus;
Jatrophihabitans	UP	k__Bacteria;p__Actinobacteriota;c__Actinobacteria;o__Frankiales;f__Frankiaceae;g__Jatrophihabitans;
Microbacterium	UP	k__Bacteria;p__Actinobacteriota;c__Actinobacteria;o__Micrococcales;f__Microbacteriaceae;g__Microbacterium;
Rothia	UP	k__Bacteria;p__Actinobacteriota;c__Actinobacteria;o__Micrococcales;f__Micrococcaceae;g__Rothia;
Sinomonas	UP	k__Bacteria;p__Actinobacteriota;c__Actinobacteria;o__Micrococcales;f__Micrococcaceae;g__Sinomonas;
Nocardioides	UP	k__Bacteria;p__Actinobacteriota;c__Actinobacteria;o__Propionibacteriales;f__Nocardioidaceae;g__Nocardioides;
Crossiella	UP	k__Bacteria;p__Actinobacteriota;c__Actinobacteria;o__Pseudonocardiales;f__Pseudonocardiaceae;g__Crossiella;
Pseudonocardia	UP	k__Bacteria;p__Actinobacteriota;c__Actinobacteria;o__Pseudonocardiales;f__Pseudonocardiaceae;g__Pseudonocardia;
Streptomyces	UP	k__Bacteria;p__Actinobacteriota;c__Actinobacteria;o__Streptomycetales;f__Streptomycetaceae;g__Streptomyces;
Enorma	UP	k__Bacteria;p__Actinobacteriota;c__Coriobacteriia;o__Coriobacteriales;f__Coriobacteriaceae;g__Enorma;
Gordonibacter	UP	k__Bacteria;p__Actinobacteriota;c__Coriobacteriia;o__Coriobacteriales;f__Eggerthellaceae;g__Gordonibacter;
67-14	UP	k__Bacteria;p__Actinobacteriota;c__Thermoleophilia;o__Solirubrobacterales;f__67-14;g__67-14;
Fimbriimonadaceae	UP	k__Bacteria;p__Armatimonadota;c__Fimbriimonadia;o__Fimbriimonadales;f__Fimbriimonadaceae;g__Fimbriimonadaceae;
Barnesiella	UP	k__Bacteria;p__Bacteroidota;c__Bacteroidia;o__Bacteroidales;f__Barnesiellaceae;g__Barnesiella;
F082	UP	k__Bacteria;p__Bacteroidota;c__Bacteroidia;o__Bacteroidales;f__F082;g__F082;
Odoribacter	UP	k__Bacteria;p__Bacteroidota;c__Bacteroidia;o__Bacteroidales;f__Marinifilaceae;g__Odoribacter;
Paraprevotella	DOWN	k__Bacteria;p__Bacteroidota;c__Bacteroidia;o__Bacteroidales;f__Prevotellaceae;g__Paraprevotella;
Prevotella	DOWN	k__Bacteria;p__Bacteroidota;c__Bacteroidia;o__Bacteroidales;f__Prevotellaceae;g__Prevotella;
Chitinophaga	UP	k__Bacteria;p__Bacteroidota;c__Bacteroidia;o__Chitinophagales;f__Chitinophagaceae;g__Chitinophaga;
Edaphobaculum	UP	k__Bacteria;p__Bacteroidota;c__Bacteroidia;o__Chitinophagales;f__Chitinophagaceae;g__Edaphobaculum;
Flavobacterium	UP	k__Bacteria;p__Bacteroidota;c__Bacteroidia;o__Flavobacteriales;f__Flavobacteriaceae;g__Flavobacterium;
Maribacter	UP	k__Bacteria;p__Bacteroidota;c__Bacteroidia;o__Flavobacteriales;f__Flavobacteriaceae;g__Maribacter;
AKYH767	UP	k__Bacteria;p__Bacteroidota;c__Bacteroidia;o__Sphingobacteriales;f__AKYH767;g__AKYH767;
env.OPS_17	UP	k__Bacteria;p__Bacteroidota;c__Bacteroidia;o__Sphingobacteriales;f__env.OPS_17;g__env.OPS_17;
Mucilaginibacter	UP	k__Bacteria;p__Bacteroidota;c__Bacteroidia;o__Sphingobacteriales;f__Sphingobacteriaceae;g__Mucilaginibacter;
Helicobacter	UP	k__Bacteria;p__Campilobacterota;c__Campylobacteria;o__Campylobacterales;f__Helicobacteraceae;g__Helicobacter;
KD4-96	UP	k__Bacteria;p__Chloroflexi;c__KD4-96;o__KD4-96;f__KD4-96;g__KD4-96;
C0119	UP	k__Bacteria;p__Chloroflexi;c__Ktedonobacteria;o__C0119;f__C0119;g__C0119;
JG30-KF-AS9	UP	k__Bacteria;p__Chloroflexi;c__Ktedonobacteria;o__Ktedonobacterales;f__JG30-KF-AS9;g__JG30-KF-AS9;
21551	UP	k__Bacteria;p__Chloroflexi;c__Ktedonobacteria;o__Ktedonobacterales;f__Ktedonobacteraceae;g__1959-1;
Ktedonobacterales	UP	k__Bacteria;p__Chloroflexi;c__Ktedonobacteria;o__Ktedonobacterales;f__Ktedonobacterales;g__Ktedonobacterales;
Chloroplast	UP	k__Bacteria;p__Cyanobacteria;c__Cyanobacteriia;o__Chloroplast;f__Chloroplast;g__Chloroplast;
Gastranaerophilales	UP	k__Bacteria;p__Cyanobacteria;c__Vampirivibrionia;o__Gastranaerophilales;f__Gastranaerophilales;g__Gastranaerophilales;
Obscuribacteraceae	UP	k__Bacteria;p__Cyanobacteria;c__Vampirivibrionia;o__Obscuribacterales;f__Obscuribacteraceae;g__Obscuribacteraceae;
Desulfovibrio	DOWN	k__Bacteria;p__Desulfobacterota;c__Desulfovibrionia;o__Desulfovibrionales;f__Desulfovibrionaceae;g__Desulfovibrio;
Lineage_IIb	UP	k__Bacteria;p__Elusimicrobiota;c__Lineage_IIb;o__Lineage_IIb;f__Lineage_IIb;g__Lineage_IIb;
Bacillus	UP	k__Bacteria;p__Firmicutes;c__Bacilli;o__Bacillales;f__Bacillaceae;g__Bacillus;
Candidatus_Stoquefichus	UP	k__Bacteria;p__Firmicutes;c__Bacilli;o__Erysipelotrichales;f__Erysipelatoclostridiaceae;g__Candidatus_Stoquefichus;
Clostridium_innocuum_group	UP	k__Bacteria;p__Firmicutes;c__Bacilli;o__Erysipelotrichales;f__Erysipelotrichaceae;g__Clostridium_innocuum_group;
Dubosiella	DOWN	k__Bacteria;p__Firmicutes;c__Bacilli;o__Erysipelotrichales;f__Erysipelotrichaceae;g__Dubosiella;
Faecalibaculum	DOWN	k__Bacteria;p__Firmicutes;c__Bacilli;o__Erysipelotrichales;f__Erysipelotrichaceae;g__Faecalibaculum;
Holdemanella	DOWN	k__Bacteria;p__Firmicutes;c__Bacilli;o__Erysipelotrichales;f__Erysipelotrichaceae;g__Holdemanella;
Enterococcus	UP	k__Bacteria;p__Firmicutes;c__Bacilli;o__Lactobacillales;f__Enterococcaceae;g__Enterococcus;
Lactobacillus	UP	k__Bacteria;p__Firmicutes;c__Bacilli;o__Lactobacillales;f__Lactobacillaceae;g__Lactobacillus;
Weissella	UP	k__Bacteria;p__Firmicutes;c__Bacilli;o__Lactobacillales;f__Leuconostocaceae;g__Weissella;
Lactococcus	UP	k__Bacteria;p__Firmicutes;c__Bacilli;o__Lactobacillales;f__Streptococcaceae;g__Lactococcus;
Streptococcus	UP	k__Bacteria;p__Firmicutes;c__Bacilli;o__Lactobacillales;f__Streptococcaceae;g__Streptococcus;
Clostridia_UCG-014	DOWN	k__Bacteria;p__Firmicutes;c__Clostridia;o__Clostridia_UCG-014;f__Clostridia_UCG-014;g__Clostridia_UCG-014;
Clostridia_vadinBB60_group	UP	k__Bacteria;p__Firmicutes;c__Clostridia;o__Clostridia_vadinBB60_group;f__Clostridia_vadinBB60_group;g__Clostridia_vadinBB60_group;
Clostridium_sensu_stricto_10	UP	k__Bacteria;p__Firmicutes;c__Clostridia;o__Clostridiales;f__Clostridiaceae;g__Clostridium_sensu_stricto_10;
Clostridium_sensu_stricto_12	UP	k__Bacteria;p__Firmicutes;c__Clostridia;o__Clostridiales;f__Clostridiaceae;g__Clostridium_sensu_stricto_12;
Clostridium_sensu_stricto_8	UP	k__Bacteria;p__Firmicutes;c__Clostridia;o__Clostridiales;f__Clostridiaceae;g__Clostridium_sensu_stricto_8;
Eubacterium	UP	k__Bacteria;p__Firmicutes;c__Clostridia;o__Eubacteriales;f__Eubacteriaceae;g__Eubacterium;
A2	UP	k__Bacteria;p__Firmicutes;c__Clostridia;o__Lachnospirales;f__Lachnospiraceae;g__A2;
Agathobacter	DOWN	k__Bacteria;p__Firmicutes;c__Clostridia;o__Lachnospirales;f__Lachnospiraceae;g__Agathobacter;
Anaerostipes	DOWN	k__Bacteria;p__Firmicutes;c__Clostridia;o__Lachnospirales;f__Lachnospiraceae;g__Anaerostipes;
Eisenbergiella	UP	k__Bacteria;p__Firmicutes;c__Clostridia;o__Lachnospirales;f__Lachnospiraceae;g__Eisenbergiella;
Epulopiscium	UP	k__Bacteria;p__Firmicutes;c__Clostridia;o__Lachnospirales;f__Lachnospiraceae;g__Epulopiscium;
Eubacterium_eligens_group	DOWN	k__Bacteria;p__Firmicutes;c__Clostridia;o__Lachnospirales;f__Lachnospiraceae;g__Eubacterium_eligens_group;
Eubacterium_ruminantium_group	DOWN	k__Bacteria;p__Firmicutes;c__Clostridia;o__Lachnospirales;f__Lachnospiraceae;g__Eubacterium_ruminantium_group;
Eubacterium_ventriosum_group	DOWN	k__Bacteria;p__Firmicutes;c__Clostridia;o__Lachnospirales;f__Lachnospiraceae;g__Eubacterium_ventriosum_group;
Fusicatenibacter	DOWN	k__Bacteria;p__Firmicutes;c__Clostridia;o__Lachnospirales;f__Lachnospiraceae;g__Fusicatenibacter;
Lachnospira	DOWN	k__Bacteria;p__Firmicutes;c__Clostridia;o__Lachnospirales;f__Lachnospiraceae;g__Lachnospira;
Lachnospiraceae_ND3007_group	DOWN	k__Bacteria;p__Firmicutes;c__Clostridia;o__Lachnospirales;f__Lachnospiraceae;g__Lachnospiraceae_ND3007_group;
Lachnospiraceae_UCG-001	DOWN	k__Bacteria;p__Firmicutes;c__Clostridia;o__Lachnospirales;f__Lachnospiraceae;g__Lachnospiraceae_UCG-001;
Lachnospiraceae_UCG-003	DOWN	k__Bacteria;p__Firmicutes;c__Clostridia;o__Lachnospirales;f__Lachnospiraceae;g__Lachnospiraceae_UCG-003;
Lachnospiraceae_UCG-004	DOWN	k__Bacteria;p__Firmicutes;c__Clostridia;o__Lachnospirales;f__Lachnospiraceae;g__Lachnospiraceae_UCG-004;
Oribacterium	UP	k__Bacteria;p__Firmicutes;c__Clostridia;o__Lachnospirales;f__Lachnospiraceae;g__Oribacterium;
Roseburia	DOWN	k__Bacteria;p__Firmicutes;c__Clostridia;o__Lachnospirales;f__Lachnospiraceae;g__Roseburia;
Sellimonas	UP	k__Bacteria;p__Firmicutes;c__Clostridia;o__Lachnospirales;f__Lachnospiraceae;g__Sellimonas;
Stomatobaculum	UP	k__Bacteria;p__Firmicutes;c__Clostridia;o__Lachnospirales;f__Lachnospiraceae;g__Stomatobaculum;
Tyzzerella	DOWN	k__Bacteria;p__Firmicutes;c__Clostridia;o__Lachnospirales;f__Lachnospiraceae;g__Tyzzerella;
Monoglobus	DOWN	k__Bacteria;p__Firmicutes;c__Clostridia;o__Monoglobales;f__Monoglobaceae;g__Monoglobus;
Faecalibacterium	DOWN	k__Bacteria;p__Firmicutes;c__Clostridia;o__Oscillospirales;f__Ruminococcaceae;g__Faecalibacterium;
UBA1819	UP	k__Bacteria;p__Firmicutes;c__Clostridia;o__Oscillospirales;f__Ruminococcaceae;g__UBA1819;
Eubacterium_brachy_group	UP	k__Bacteria;p__Firmicutes;c__Clostridia;o__Peptostreptococcales-Tissierellales;f__Anaerovoracaceae;g__Eubacterium_brachy_group;
Family_XIII_UCG-001	DOWN	k__Bacteria;p__Firmicutes;c__Clostridia;o__Peptostreptococcales-Tissierellales;f__Anaerovoracaceae;g__Family_XIII_UCG-001;
Romboutsia	DOWN	k__Bacteria;p__Firmicutes;c__Clostridia;o__Peptostreptococcales-Tissierellales;f__Peptostreptococcaceae;g__Romboutsia;
Terrisporobacter	DOWN	k__Bacteria;p__Firmicutes;c__Clostridia;o__Peptostreptococcales-Tissierellales;f__Peptostreptococcaceae;g__Terrisporobacter;
Fenollaria	UP	k__Bacteria;p__Firmicutes;c__Clostridia;o__Peptostreptococcales-Tissierellales;f__Peptostreptococcales-Tissierellales;g__Fenollaria;
Phascolarctobacterium	DOWN	k__Bacteria;p__Firmicutes;c__Negativicutes;o__Acidaminococcales;f__Acidaminococcaceae;g__Phascolarctobacterium;
Mitsuokella	DOWN	k__Bacteria;p__Firmicutes;c__Negativicutes;o__Veillonellales-Selenomonadales;f__Selenomonadaceae;g__Mitsuokella;
Allisonella	DOWN	k__Bacteria;p__Firmicutes;c__Negativicutes;o__Veillonellales-Selenomonadales;f__Veillonellaceae;g__Allisonella;
Dialister	DOWN	k__Bacteria;p__Firmicutes;c__Negativicutes;o__Veillonellales-Selenomonadales;f__Veillonellaceae;g__Dialister;
Megasphaera	DOWN	k__Bacteria;p__Firmicutes;c__Negativicutes;o__Veillonellales-Selenomonadales;f__Veillonellaceae;g__Megasphaera;
Fusobacterium	DOWN	k__Bacteria;p__Fusobacteriota;c__Fusobacteriia;o__Fusobacteriales;f__Fusobacteriaceae;g__Fusobacterium;
Blfdi19	UP	k__Bacteria;p__Myxococcota;c__Polyangia;o__Blfdi19;f__Blfdi19;g__Blfdi19;
Haliangium	UP	k__Bacteria;p__Myxococcota;c__Polyangia;o__Haliangiales;f__Haliangiaceae;g__Haliangium;
Minicystis	UP	k__Bacteria;p__Myxococcota;c__Polyangia;o__Polyangiales;f__Polyangiaceae;g__Minicystis;
Pajaroellobacter	UP	k__Bacteria;p__Myxococcota;c__Polyangia;o__Polyangiales;f__Polyangiaceae;g__Pajaroellobacter;
Nitrospira	UP	k__Bacteria;p__Nitrospirota;c__Nitrospiria;o__Nitrospirales;f__Nitrospiraceae;g__Nitrospira;
Candidatus_Levybacteria	UP	k__Bacteria;p__Patescibacteria;c__Microgenomatia;o__Candidatus_Levybacteria;f__Candidatus_Levybacteria;g__Candidatus_Levybacteria;
LWQ8	UP	k__Bacteria;p__Patescibacteria;c__Saccharimonadia;o__Saccharimonadales;f__LWQ8;g__LWQ8;
TM7a	UP	k__Bacteria;p__Patescibacteria;c__Saccharimonadia;o__Saccharimonadales;f__Saccharimonadaceae;g__TM7a;
Saccharimonadales	UP	k__Bacteria;p__Patescibacteria;c__Saccharimonadia;o__Saccharimonadales;f__Saccharimonadales;g__Saccharimonadales;
WWH38	UP	k__Bacteria;p__Patescibacteria;c__Saccharimonadia;o__Saccharimonadales;f__WWH38;g__WWH38;
Phenylobacterium	UP	k__Bacteria;p__Proteobacteria;c__Alphaproteobacteria;o__Caulobacterales;f__Caulobacteraceae;g__Phenylobacterium;
Defluviicoccus	UP	k__Bacteria;p__Proteobacteria;c__Alphaproteobacteria;o__Defluviicoccales;f__Defluviicoccaceae;g__Defluviicoccus;
Candidatus_Paracaedibacter	UP	k__Bacteria;p__Proteobacteria;c__Alphaproteobacteria;o__Paracaedibacterales;f__Paracaedibacteraceae;g__Candidatus_Paracaedibacter;
Reyranella	UP	k__Bacteria;p__Proteobacteria;c__Alphaproteobacteria;o__Reyranellales;f__Reyranellaceae;g__Reyranella;
Methylocella	UP	k__Bacteria;p__Proteobacteria;c__Alphaproteobacteria;o__Rhizobiales;f__Beijerinckiaceae;g__Methylocella;
Hyphomicrobium	UP	k__Bacteria;p__Proteobacteria;c__Alphaproteobacteria;o__Rhizobiales;f__Hyphomicrobiaceae;g__Hyphomicrobium;
Allorhizobium	UP	k__Bacteria;p__Proteobacteria;c__Alphaproteobacteria;o__Rhizobiales;f__Rhizobiaceae;g__Allorhizobium;
Mesorhizobium	UP	k__Bacteria;p__Proteobacteria;c__Alphaproteobacteria;o__Rhizobiales;f__Rhizobiaceae;g__Mesorhizobium;
Ochrobactrum	UP	k__Bacteria;p__Proteobacteria;c__Alphaproteobacteria;o__Rhizobiales;f__Rhizobiaceae;g__Ochrobactrum;
Pseudolabrys	UP	k__Bacteria;p__Proteobacteria;c__Alphaproteobacteria;o__Rhizobiales;f__Xanthobacteraceae;g__Pseudolabrys;
SM2D12	UP	k__Bacteria;p__Proteobacteria;c__Alphaproteobacteria;o__Rickettsiales;f__SM2D12;g__SM2D12;
Novosphingobium	UP	k__Bacteria;p__Proteobacteria;c__Alphaproteobacteria;o__Sphingomonadales;f__Sphingomonadaceae;g__Novosphingobium;
Sphingobium	UP	k__Bacteria;p__Proteobacteria;c__Alphaproteobacteria;o__Sphingomonadales;f__Sphingomonadaceae;g__Sphingobium;
Sphingomonas	UP	k__Bacteria;p__Proteobacteria;c__Alphaproteobacteria;o__Sphingomonadales;f__Sphingomonadaceae;g__Sphingomonas;
Burkholderia	UP	k__Bacteria;p__Proteobacteria;c__Gammaproteobacteria;o__Burkholderiales;f__Burkholderiaceae;g__Burkholderia;
Pseudogulbenkiania	UP	k__Bacteria;p__Proteobacteria;c__Gammaproteobacteria;o__Burkholderiales;f__Chromobacteriaceae;g__Pseudogulbenkiania;
Comamonas	UP	k__Bacteria;p__Proteobacteria;c__Gammaproteobacteria;o__Burkholderiales;f__Comamonadaceae;g__Comamonas;
Diaphorobacter	UP	k__Bacteria;p__Proteobacteria;c__Gammaproteobacteria;o__Burkholderiales;f__Comamonadaceae;g__Diaphorobacter;
Ramlibacter	UP	k__Bacteria;p__Proteobacteria;c__Gammaproteobacteria;o__Burkholderiales;f__Comamonadaceae;g__Ramlibacter;
Escherichia-Shigella	UP	k__Bacteria;p__Proteobacteria;c__Gammaproteobacteria;o__Enterobacterales;f__Enterobacteriaceae;g__Escherichia-Shigella;
MND1	UP	k__Bacteria;p__Proteobacteria;c__Gammaproteobacteria;o__Burkholderiales;f__Nitrosomonadaceae;g__MND1;
Parasutterella	DOWN	k__Bacteria;p__Proteobacteria;c__Gammaproteobacteria;o__Burkholderiales;f__Sutterellaceae;g__Parasutterella;
Aquicella	UP	k__Bacteria;p__Proteobacteria;c__Gammaproteobacteria;o__Diplorickettsiales;f__Diplorickettsiaceae;g__Aquicella;
Pectobacterium	UP	k__Bacteria;p__Proteobacteria;c__Gammaproteobacteria;o__Enterobacterales;f__Pectobacteriaceae;g__Pectobacterium;
Candidatus_Berkiella	UP	k__Bacteria;p__Proteobacteria;c__Gammaproteobacteria;o__Gammaproteobacteria_Incertae_Sedis;f__Unknown_Family;g__Candidatus_Berkiella;
KF-JG30-C25	UP	k__Bacteria;p__Proteobacteria;c__Gammaproteobacteria;o__KF-JG30-C25;f__KF-JG30-C25;g__KF-JG30-C25;
Haemophilus	DOWN	k__Bacteria;p__Proteobacteria;c__Gammaproteobacteria;o__Pasteurellales;f__Pasteurellaceae;g__Haemophilus;
Alkanibacter	UP	k__Bacteria;p__Proteobacteria;c__Gammaproteobacteria;o__Salinisphaerales;f__Solimonadaceae;g__Alkanibacter;
Nevskia	UP	k__Bacteria;p__Proteobacteria;c__Gammaproteobacteria;o__Salinisphaerales;f__Solimonadaceae;g__Nevskia;
Rudaea	UP	k__Bacteria;p__Proteobacteria;c__Gammaproteobacteria;o__Xanthomonadales;f__Rhodanobacteraceae;g__Rudaea;
Stenotrophomonas	UP	k__Bacteria;p__Proteobacteria;c__Gammaproteobacteria;o__Xanthomonadales;f__Xanthomonadaceae;g__Stenotrophomonas;
Pyramidobacter	UP	k__Bacteria;p__Synergistota;c__Synergistia;o__Synergistales;f__Synergistaceae;g__Pyramidobacter;
Chthoniobacter	UP	k__Bacteria;p__Verrucomicrobiota;c__Verrucomicrobiae;o__Chthoniobacterales;f__Chthoniobacteraceae;g__Chthoniobacter;
WPS-2	UP	k__Bacteria;p__WPS-2;c__WPS-2;o__WPS-2;f__WPS-2;g__WPS-2;
